# Supplementary material for: Affinity Resins for the Isolation of Immunoglobulins G Obtained Using Biocatalytic Technology
Source: Int J Mol Sci. 2024 Jan 23;25(3):1367. doi: 10.3390/ijms25031367 (PMC10855859; doi:10.3390/ijms25031367)
Supplement: Supplementary file 1 [file ijms-25-01367-s001.zip]

Archive with 1 entries (1 files):
- ijms-2795783-supplementary.pdf
